# Supplementary material for: Distal gut colonization by oral bacteria during intensive chemotherapy: direct evidence from strain-level analysis of paired samples
Source: NPJ Biofilms Microbiomes. 2025 May 26;11:88. doi: 10.1038/s41522-025-00725-7 (PMC12106833; doi:10.1038/s41522-025-00725-7)
Supplement: Supplementary file 4 — Supplementary Data 1 [file 41522_2025_725_MOESM4_ESM.xlsx]

## Sheet: Sheet1
Supplementary data 1: Species-level changes from baseline to subsequent timepoints. Each panel shows a comparison between a timepoint to baseline and for a specific site. P values are from MaAsLin2.
Stool					Saliva					Plaque
	Week 2 vs. baseline					Week 2 vs. baseline					Week 2 vs. baseline
Species	Coefficient	P	Enriched timepoint		Species	Coefficient	P	Enriched timepoint		Species	Coefficient	P	Enriched timepoint
Alistipes onderdonkii	1.21106	0.0468013	Week 2							Campylobacter gracilis	-3.24326	0.0464694	Baseline
						Week 3 vs. baseline
	Week 3 vs. baseline				Species	Coefficient	P	Enriched timepoint			Week 3 vs. baseline
Species	Coefficient	P	Enriched timepoint		Lacticaseibacillus rhamnosus	3.67245	0.0236758	Week 3		Species	Coefficient	P	Enriched timepoint
Lacticaseibacillus rhamnosus	3.42454	0.012016	Week 3		Scardovia wiggsiae	2.81021	0.00391146	Week 3		Lacticaseibacillus rhamnosus	6.38938	0.00512805	Week 3
Blautia wexlerae	-3.17371	0.00315369	Baseline		Haemophilus parainfluenzae	-4.90549	0.00131961	Baseline		Streptococcus oralis	-4.3339	0.000382029	Baseline
Faecalibacterium prausnitzii	-2.95506	0.015095	Baseline		Gemella sanguinis	-3.19328	0.000681545	Baseline		Corynebacterium matruchotii	-3.70854	0.00107647	Baseline
Blautia obeum	-3.33453	0.0158907	Baseline		Streptococcus parasanguinis	-3.59622	0.009618	Baseline		GGB1843 SGB2524	-3.78553	0.00153561	Baseline
Ruminococcus torques	-2.62861	0.0399342	Baseline		Streptococcus salivarius	-4.34693	0.00728486	Baseline		Capnocytophaga leadbetteri	-3.81209	0.00214282	Baseline
Alistipes putredinis	-1.33527	0.0333978	Baseline		Porphyromonas pasteri	-2.62337	0.0120525	Baseline		Actinomyces dentalis	-3.61494	0.00365606	Baseline
Phocaeicola massiliensis	-0.886137	0.0389262	Baseline		Prevotella pallens	-3.28715	0.0123155	Baseline		Fusobacterium nucleatum	-3.38485	0.00390639	Baseline
					Streptococcus sp 263 SSPC	-2.63859	0.00609417	Baseline		Leptotrichia sp oral taxon 212	-2.73962	0.0135832	Baseline
	Week 4 vs. baseline				Neisseria subflava	-2.4536	0.00774299	Baseline		Prevotella conceptionensis	-2.22383	0.0121266	Baseline
Species	Coefficient	P	Enriched timepoint		Streptococcus sp A12	-2.12133	0.00579393	Baseline		Capnocytophaga sputigena	-3.16605	0.0180855	Baseline
Lacticaseibacillus rhamnosus	6.85585	0.00625962	Week 4		Actinomyces graevenitzii	-2.22688	0.0104966	Baseline		Prevotella pallens	-1.93167	0.0279279	Baseline
Faecalibacterium prausnitzii	-5.32445	0.0170142	Baseline		Candidatus Saccharibacteria	-3.81339	0.00852054	Baseline		Scardovia wiggsiae	2.7355	0.0402223	Baseline
Blautia massiliensis	-4.38824	0.0145843	Baseline		Fusobacterium pseudoperiodonticum	-2.56065	0.0134082	Baseline		Candidatus Nanosynsacchari	-1.9338	0.0355739	Baseline
Bifidobacterium longum	-2.354	0.0553654	Baseline		Fusobacterium nucleatum	-3.32978	0.0158406	Baseline		Granulicatella adiacens	-2.01886	0.0380601	Baseline
Ruminococcus torques	-3.53496	0.0481469	Baseline		Prevotella histicola	-2.40578	0.0310786	Baseline
					Actinomyces SGB17168	-2.54879	0.0326203	Baseline			Week 4 vs. baseline
										Species	Coefficient	P	Enriched timepoint
						Week 4 vs. baseline				Lacticaseibacillus rhamnosus	7.68672	0.00763054	Week 4
					Scardovia wiggsiae	3.17142	0.0367159	Week 4		Staphylococcus epidermidis	4.72903	0.0390721	Week 4
					Streptococcus parasanguinis	-5.29491	0.00350999	Baseline		Scardovia wiggsiae	4.44942	0.00772129	Week 4
					Haemophilus parainfluenzae	-2.28166	0.00247198	Baseline		Streptococcus oralis	-7.49262	0.00123864	Baseline
					Streptococcus sp 263 SSPC	-2.75914	0.00324461	Baseline		Actinomyces dentalis	-3.53794	0.0156016	Baseline
					Gemella sanguinis	-2.92825	0.00174378	Baseline		Corynebacterium matruchotii	-5.34926	0.0143795	Baseline
					Fusobacterium pseudoperiodonticum	-3.21863	0.0029212	Baseline		Capnocytophaga leadbetteri	-2.29714	0.0302903	Baseline
					Candidatus Saccharibacteria	-6.63908	0.00345789	Baseline		Prevotella conceptionensis	-3.53547	0.028743	Baseline
					Streptococcus salivarius	-2.26106	0.00575119	Baseline		Candidatus Nanosynsacchari	-3.18906	0.0477666	Baseline
					Megasphaera micronuciformis	-6.37832	0.017833	Baseline
					Porphyromonas pasteri	-2.84842	0.0199197	Baseline
					Actinomyces graevenitzii	-3.09464	0.0186149	Baseline
					Veillonella atypica	-2.20685	0.0252089	Baseline
