# Supplementary material for: Distal gut colonization by oral bacteria during intensive chemotherapy: direct evidence from strain-level analysis of paired samples
Source: NPJ Biofilms Microbiomes. 2025 May 26;11:88. doi: 10.1038/s41522-025-00725-7 (PMC12106833; doi:10.1038/s41522-025-00725-7)
Supplement: Supplementary file 5 — Supplementary Data 2 [file 41522_2025_725_MOESM5_ESM.xlsx]

## Sheet: Sheet1
Supplementary data 2: Species-level differences between patients with vs. without oral/stool coalescence. Patients with coalescence are those with at least 1 oral/stool sample pair with at least 1 strain overlap. Patients without coalescence are those with at least 1 oral/stool sample pair but without any strain overlap in any such pairs. P values are from MaAsLin2.
Stool					Saliva					Plaque
	With vs. without overlap					With vs. without overlap					With vs. without overlap
Species	Coefficient	P	Enriched group		Species	Coefficient	P	Enriched group		Species	Coefficient	P	Enriched group
Bacteroides fragilis	2.99068	0.0399058	With overlap		Lacticaseibacillus rhamnosus	2.96842	0.00331088	With overlap		Lacticaseibacillus rhamnosus	4.60313	0.0168945	With overlap
Parabacteroides merdae	-4.51272	6.5938e-05	Without overlap		Scardovia wiggsiae	2.61389	0.00467622	With overlap		Rothia mucilaginosa	4.24589	0.0151311	With overlap
Bacteroides thetaiotaomicron	-3.87325	0.000439157	Without overlap		Prevotella nanceiensis	-5.83917	0.000414189	Without overlap		Streptococcus sanguinis	-3.32936	0.0223573	Without overlap
Alistipes onderdonkii	-3.45151	0.0104504	Without overlap		Veillonella dispar	-4.65756	0.00044915	Without overlap		Leptotrichia sp oral taxon 212	-2.96597	0.0317856	Without overlap
Clostridia bacterium	-3.36307	0.0384149	Without overlap		Neisseria subflava	-2.35591	0.000566224	Without overlap		Actinomyces israelii	-3.02637	0.0406718	Without overlap
Eggerthella lenta	-3.23571	0.0437347	Without overlap		Prevotella melaninogenica	-5.14664	0.00199276	Without overlap		Rothia dentocariosa	-2.80189	0.0425599	Without overlap
					Campylobacter concisus	-3.21724	0.00189187	Without overlap		Rothia aeria	-2.96077	0.0438261	Without overlap
					Haemophilus parainfluenzae	-2.86142	0.00211144	Without overlap
